# Supplementary material for: Proteomic Analysis of the Action of the Mycobacterium ulcerans Toxin Mycolactone: Targeting Host Cells Cytoskeleton and Collagen
Source: PLoS Negl Trop Dis. 2014 Aug 7;8(8):e3066. doi: 10.1371/journal.pntd.0003066 (PMC4125307; doi:10.1371/journal.pntd.0003066)
Supplement: Dataset S7 — MS and MS/MS data. (ZIP) [file pntd.0003066.s010.zip]

Archive with 21 entries (20 files):
- MS Data/
- MS Data/Spot 01 - Dync1i2.pdf
- MS Data/Spot 02 - Hspa1b.pdf
- MS Data/Spot 03 - Plod1.pdf
- MS Data/Spot 04 - Cfl1.pdf
- MS Data/Spot 05 - Plod3.pdf
- MS Data/Spot 06 - Crmp2.pdf
- MS Data/Spot 07 - Crmp2.pdf
- MS Data/Spot 08 - Actg1.pdf
- MS Data/Spot 09 - Prdx4.pdf
- MS Data/Spot 10  - Ubiquitin.pdf
- MS Data/Spot 11 - BSA.pdf
- MS Data/Spot 12 - P4ha1.pdf
- MS Data/Spot 13 - P4ha1.pdf
- MS Data/Spot 14 - Fdps.pdf
- MS Data/Spot 15 - Unc119b.pdf
- MS Data/Spot 16 - Psme3.pdf
- MS Data/Spot 17 - Ftl1.pdf
- MS Data/Spot 18 - Stmn1.pdf
- MS Data/Spot 19 - Ftl1.pdf
- MS Data/Spot 20 - Btf3.pdf
